# Supplementary material for: Data to model the influence of CSR on consumer behaviors: A process approach
Source: Data Brief. 2019 Oct 23;27:104713. doi: 10.1016/j.dib.2019.104713 (PMC6849069; doi:10.1016/j.dib.2019.104713)
Supplement: Multimedia component 1 [file mmc1.xlsx]

## Sheet: Data
AGE	ADM_1	ADM_2	ADM_3	ADM_4	ADM_5	CSR_SOC_1	CSR_SOC_2	CSR_SOC_3	CSR_SOC_4	CSR_SOC_5	CSR_SOC_6	CSR_ENV_1	CSR_ENV_2	CSR_ENV_3	CSR_ENV_4	CSR_ENV_5	CSR_ENV_6	CSR_ECO_1	CSR_ECO_2	CSR_ECO_3	CSR_ECO_4	CSR_ECO_5	CSR_ECO_6	ADV_B_1	ADV_B_2	ADV_B_3	ADV_B_4	INTEGRI_1	INTEGRI_2	GENDER	STUDIES	Admiration	CSR_social	CSR_enviromental	CSR_economic	Advocacy behaviors	Integrity	CSR
3	7	7	7	5	5	5	5	5	5	5	5	5	5	6	7	7	1	5	5	6	7	7	1	4	3	6	3	7	7	2	2	6.2	5	5.16667	5.16667	4	7	5.11111
1	1	5	2	2	1	7	7	7	7	7	7	4	4	4	4	5	5	6	5	5	5	6	5	2	3	6	7	7	7	2	3	2.2	7	4.33333	5.33333	4.5	7	5.55556
2	7	7	7	7	7	6	6	6	6	6	6	6	6	6	6	6	6	5	5	5	5	5	5	7	3	3	3	7	7	1	4	7	6	6	5	4	7	5.66667
3	5	5	5	4	2	6	6	6	6	6	6	6	6	6	6	6	5	5	5	6	6	6	7	5	5	5	5	7	7	2	2	4.2	6	5.83333	5.83333	5	7	5.88889
1	4	4	4	2	1	6	6	6	6	6	6	6	5	5	6	6	6	6	5	5	6	6	7	6	5	5	3	7	7	2	4	3	6	5.66667	5.83333	4.75	7	5.83333
2	1	2	2	1	1	5	5	5	5	5	5	2	2	5	5	6	5	6	6	4	4	6	5	5	4	5	3	7	7	1	3	1.4	5	4.16667	5.16667	4.25	7	4.77778
1	1	3	1	1	1	5	5	5	5	5	5	5	5	5	5	5	5	6	6	6	7	5	7	6	6	7	6	7	7	1	4	1.4	5	5	6.16667	6.25	7	5.38889
2	6	6	3	1	1	4	4	5	4	5	5	4	4	4	5	5	5	5	5	6	6	6	6	5	5	5	5	7	7	1	5	3.4	4.5	4.5	5.66667	5	7	4.88889
1	2	4	1	6	1	5	5	5	5	5	5	1	1	1	1	1	2	6	1	2	4	1	2	6	4	6	6	7	7	2	4	2.8	5	1.16667	2.66667	5.5	7	2.94444
1	5	5	4	3	2	6	6	6	6	6	6	6	6	6	6	6	6	5	5	5	5	5	5	4	4	6	3	6	7	2	6	3.8	6	6	5	4.25	6.5	5.66667
1	7	5	5	5	5	5	5	5	5	5	5	5	4	4	4	5	5	6	6	6	6	6	6	4	4	4	4	7	7	1	3	5.4	5	4.5	6	4	7	5.16667
3	7	7	7	7	7	7	6	7	7	5	7	4	7	6	4	7	2	7	7	7	7	7	7	7	7	7	7	7	5	2	2	7	6.5	5	7	7	6	6.16667
3	6	7	7	7	2	4	4	4	4	4	5	4	4	4	4	4	4	7	5	7	7	7	7	5	4	3	3	5	6	1	2	5.8	4.16667	4	6.66667	3.75	5.5	4.94444
1	4	6	1	2	2	3	1	4	5	3	2	5	4	3	3	3	2	6	6	5	4	5	6	5	4	3	3	6	6	1	4	3	3	3.33333	5.33333	3.75	6	3.88889
2	5	5	5	4	5	6	6	7	6	4	5	6	5	5	5	6	5	5	6	5	5	5	6	6	6	4	4	7	6	2	4	4.8	5.66667	5.33333	5.33333	5	6.5	5.44444
3	5	5	5	5	5	2	2	4	2	2	2	2	2	2	2	2	2	5	4	5	5	4	5	7	6	5	5	6	5	1	3	5	2.33333	2	4.66667	5.75	5.5	3
3	4	6	4	4	4	6	6	7	6	6	6	6	6	6	6	6	6	6	5	6	6	6	6	7	6	5	5	7	6	2	2	4.4	6.16667	6	5.83333	5.75	6.5	6
2	2	4	2	2	1	3	3	3	4	3	4	4	3	3	4	5	5	5	5	5	5	5	5	7	6	4	4	6	4	1	5	2.2	3.33333	4	5	5.25	5	4.11111
1	5	6	4	5	3	4	4	4	4	4	4	4	4	4	4	5	4	5	5	5	5	5	5	7	6	6	6	7	6	2	5	4.6	4	4.16667	5	6.25	6.5	4.38889
1	2	4	2	4	2	6	6	5	6	6	5	7	6	7	7	7	6	5	5	6	5	5	7	6	4	2	4	6	5	2	2	2.8	5.66667	6.66667	5.5	4	5.5	5.94444
2	5	6	4	4	4	5	5	4	5	4	5	5	5	6	5	5	6	6	6	5	5	6	6	7	6	4	4	7	7	2	4	4.6	4.66667	5.33333	5.66667	5.25	7	5.22222
3	7	6	5	5	5	6	6	6	6	6	6	5	5	6	6	7	7	7	6	6	7	7	7	7	7	7	6	7	7	1	2	5.6	6	6	6.66667	6.75	7	6.22222
3	7	6	6	5	5	6	6	4	5	7	5	5	6	6	6	5	5	7	7	7	6	7	7	7	6	7	6	6	6	2	2	5.8	5.5	5.5	6.83333	6.5	6	5.94444
2	2	5	1	2	3	3	3	1	3	3	3	3	3	1	3	3	1	7	7	4	4	7	6	5	3	5	2	6	6	2	2	2.6	2.66667	2.33333	5.83333	3.75	6	3.61111
2	3	3	2	2	2	4	3	3	3	3	4	3	3	3	4	4	4	4	4	3	4	6	4	4	2	3	3	6	7	1	3	2.4	3.33333	3.5	4.16667	3	6.5	3.66667
1	3	7	3	3	3	1	1	2	1	5	1	4	4	3	4	3	4	6	4	4	5	6	6	4	2	6	2	6	6	1	4	3.8	1.83333	3.66667	5.16667	3.5	6	3.55556
3	7	7	6	6	5	5	5	5	5	6	6	6	6	6	6	6	6	7	7	7	6	6	6	5	5	7	3	6	7	2	2	6.2	5.33333	6	6.5	5	6.5	5.94444
1	5	6	4	4	5	3	3	3	3	3	3	4	4	4	4	3	3	7	6	4	6	5	5	5	3	5	1	5	6	1	4	4.8	3	3.66667	5.5	3.5	5.5	4.05556
2	4	4	4	4	4	5	5	2	6	6	4	4	4	4	4	4	4	7	7	4	5	7	7	7	4	7	1	6	6	2	6	4	4.66667	4	6.16667	4.75	6	4.94444
1	1	1	1	1	1	3	3	2	3	5	2	4	5	4	5	5	4	7	6	6	6	7	4	7	2	4	1	6	6	1	4	1	3	4.5	6	3.5	6	4.5
2	5	6	4	4	4	4	5	3	5	5	4	5	5	5	5	5	5	7	7	7	6	7	7	7	5	7	6	7	7	2	2	4.6	4.33333	5	6.83333	6.25	7	5.38889
1	6	6	4	4	4	5	5	5	5	5	5	5	5	5	5	4	4	7	7	7	7	7	7	7	5	7	4	6	5	2	4	4.8	5	4.66667	7	5.75	5.5	5.55556
2	7	7	5	5	7	1	2	5	1	2	5	5	5	6	6	5	1	6	7	7	6	6	7	6	5	4	3	7	6	1	5	6.2	2.66667	4.66667	6.5	4.5	6.5	4.61111
2	7	7	5	5	5	5	5	5	5	5	5	4	4	4	4	5	5	5	4	4	4	4	4	7	7	7	5	7	7	1	5	5.8	5	4.33333	4.16667	6.5	7	4.5
1	2	5	1	2	1	1	2	2	1	5	1	1	1	1	1	5	5	6	5	4	5	5	6	5	3	5	2	7	6	1	3	2.2	2	2.33333	5.16667	3.75	6.5	3.16667
2	5	6	3	4	2	5	3	4	1	1	1	2	2	2	1	5	5	4	4	4	4	5	6	5	3	5	1	7	7	2	5	4	2.5	2.83333	4.5	3.5	7	3.27778
2	2	5	1	1	1	2	1	2	1	1	1	1	1	1	1	1	3	4	4	5	3	7	7	7	2	4	1	7	6	1	6	2	1.33333	1.33333	5	3.5	6.5	2.55556
3	7	7	5	6	5	3	3	7	3	5	6	4	3	3	3	5	3	4	3	3	4	5	6	7	5	2	1	7	7	1	4	6	4.5	3.5	4.16667	3.75	7	4.05556
3	6	7	5	4	3	5	5	6	5	3	6	6	6	6	6	6	5	5	6	3	5	5	6	7	7	6	2	7	6	1	5	5	5	5.83333	5	5.5	6.5	5.27778
2	7	7	6	6	6	5	5	5	5	6	6	5	6	5	5	6	5	7	7	6	7	7	6	7	7	7	7	7	6	1	6	6.4	5.33333	5.33333	6.66667	7	6.5	5.77778
3	5	6	5	5	5	7	7	7	7	7	7	4	7	7	7	7	7	7	6	7	7	7	7	7	6	5	5	7	7	2	5	5.2	7	6.5	6.83333	5.75	7	6.77778
1	4	5	1	1	1	3	1	5	1	2	3	1	1	2	1	5	3	5	3	3	3	5	6	6	4	6	1	7	6	1	4	2.4	2.5	2.16667	4.16667	4.25	6.5	2.94444
1	1	1	1	1	1	1	1	1	1	1	1	1	1	1	1	1	1	5	1	1	1	1	5	1	2	1	5	7	7	2	4	1	1	1	2.33333	2.25	7	1.44444
1	4	5	1	1	1	3	3	6	3	3	5	1	2	2	2	5	5	6	4	4	5	6	6	7	5	6	5	7	7	2	4	2.4	3.83333	2.83333	5.16667	5.75	7	3.94444
2	5	6	1	3	1	2	2	4	3	3	4	3	3	3	3	3	4	5	5	6	5	7	7	7	6	7	4	7	6	1	5	3.2	3	3.16667	5.83333	6	6.5	4
3	5	6	2	2	1	4	5	7	5	4	7	5	5	6	6	5	6	7	6	6	6	6	6	7	7	7	7	7	6	2	2	3.2	5.33333	5.5	6.16667	7	6.5	5.66667
3	5	6	1	5	2	3	4	7	3	4	7	4	5	5	4	4	6	7	6	6	5	7	7	7	6	6	3	7	5	2	2	3.8	4.66667	4.66667	6.33333	5.5	6	5.22222
3	5	6	1	2	1	5	3	6	4	4	6	4	4	1	2	5	3	6	5	5	5	7	7	6	4	5	2	7	7	1	2	3	4.66667	3.16667	5.83333	4.25	7	4.55556
1	4	5	1	2	1	2	2	6	2	2	5	1	2	1	2	5	5	6	5	5	5	6	7	6	5	6	2	7	7	2	4	2.6	3.16667	2.66667	5.66667	4.75	7	3.83333
1	4	7	1	3	1	2	2	7	2	3	3	3	7	5	2	5	7	7	5	6	7	7	7	7	7	7	7	7	7	1	4	3.2	3.16667	4.83333	6.5	7	7	4.83333
1	4	4	1	2	1	7	7	7	7	7	7	4	4	4	3	5	3	7	7	4	4	7	5	4	3	2	1	6	6	2	4	2.4	7	3.83333	5.66667	2.5	6	5.5
2	5	5	1	3	1	7	7	7	7	7	7	4	6	4	3	4	3	6	4	4	2	5	5	3	2	1	1	7	7	2	2	3	7	4	4.33333	1.75	7	5.11111
1	5	5	1	1	1	7	7	7	7	7	7	4	4	3	3	3	3	7	6	4	3	6	6	4	3	2	1	7	7	2	3	2.6	7	3.33333	5.33333	2.5	7	5.22222
2	3	3	1	1	1	7	7	7	7	7	7	4	4	4	4	4	4	6	5	5	4	7	7	4	2	2	1	7	7	2	3	1.8	7	4	5.66667	2.25	7	5.55556
2	5	5	1	1	1	7	7	7	7	7	7	4	4	3	3	3	3	7	7	4	4	7	7	2	3	2	1	7	7	2	5	2.6	7	3.33333	6	2	7	5.44444
1	1	1	1	1	1	1	1	1	1	1	1	1	1	1	1	1	1	7	7	1	3	7	7	3	1	1	1	7	7	1	3	1	1	1	5.33333	1.5	7	2.44444
1	1	1	1	1	1	5	5	5	5	7	7	3	3	3	3	3	3	6	5	4	4	6	6	4	2	2	1	6	6	2	2	1	5.66667	3	5.16667	2.25	6	4.61111
2	3	3	1	1	1	7	7	7	7	7	7	5	5	5	5	5	5	6	7	7	7	7	6	6	4	3	3	6	6	2	3	1.8	7	5	6.66667	4	6	6.22222
1	4	4	3	2	2	7	7	7	7	7	7	5	1	1	1	5	1	2	5	5	2	6	3	4	2	3	4	7	7	1	2	3	7	2.33333	3.83333	3.25	7	4.38889
3	5	5	1	1	1	7	7	7	7	7	7	3	4	4	4	4	4	6	6	4	3	6	6	7	4	4	4	7	7	2	4	2.6	7	3.83333	5.16667	4.75	7	5.33333
3	5	5	1	1	1	7	7	7	7	7	7	5	5	5	5	5	5	6	5	5	4	6	7	5	5	2	1	7	7	1	4	2.6	7	5	5.5	3.25	7	5.83333
2	5	7	3	6	5	2	2	2	2	2	2	2	2	2	4	4	4	7	7	7	7	7	7	7	5	3	2	7	7	1	3	5.2	2	3	7	4.25	7	4
1	2	7	2	4	2	5	5	5	6	6	5	4	4	4	4	5	5	7	6	6	6	6	6	7	6	5	6	6	6	1	4	3.4	5.33333	4.33333	6.16667	6	6	5.27778
2	5	6	4	7	6	5	5	7	7	7	6	6	7	6	7	6	5	7	7	6	5	7	7	7	7	6	1	7	7	2	7	5.6	6.16667	6.16667	6.5	5.25	7	6.27778
1	6	6	4	5	5	5	5	5	5	5	5	4	4	4	4	5	5	5	5	5	5	5	6	6	6	6	5	5	6	1	4	5.2	5	4.33333	5.16667	5.75	5.5	4.83333
1	4	6	3	4	5	5	5	5	5	5	5	4	4	4	4	5	5	6	4	6	5	6	5	6	5	3	6	6	7	2	5	4.4	5	4.33333	5.33333	5	6.5	4.88889
2	6	6	5	5	5	6	6	7	7	5	6	7	7	6	6	7	7	7	7	5	6	6	7	7	6	6	7	7	7	2	5	5.4	6.16667	6.66667	6.33333	6.5	7	6.38889
1	6	6	1	6	6	7	7	7	7	7	7	7	7	7	7	7	7	7	7	7	7	7	7	7	7	7	7	7	7	2	4	5	7	7	7	7	7	7
1	4	5	3	3	4	3	3	4	3	3	3	3	4	3	3	4	3	3	3	4	3	3	3	4	4	3	3	6	6	1	4	3.8	3.16667	3.33333	3.16667	3.5	6	3.22222
2	7	7	7	7	7	7	6	7	7	7	7	7	7	7	7	7	7	7	7	7	6	7	7	7	7	7	7	7	7	2	6	7	6.83333	7	6.83333	7	7	6.88889
1	5	5	2	4	4	4	4	5	3	3	3	4	4	4	3	3	3	6	6	5	5	6	6	6	5	7	5	7	7	2	6	4	3.66667	3.5	5.66667	5.75	7	4.27778
1	6	5	5	5	5	6	6	6	6	6	6	6	5	5	5	5	5	7	7	7	7	7	7	5	4	4	4	7	6	2	4	5.2	6	5.16667	7	4.25	6.5	6.05556
2	1	5	1	2	1	5	5	5	5	5	5	4	4	4	1	1	1	7	1	3	3	7	3	3	3	3	3	7	7	2	3	2	5	2.5	4	3	7	3.83333
2	5	6	1	4	3	5	5	5	4	6	5	4	6	5	5	6	5	6	5	5	5	7	7	5	6	4	6	5	7	1	2	3.8	5	5.16667	5.83333	5.25	6	5.33333
2	1	4	1	1	1	5	5	6	5	6	4	4	4	4	5	6	5	6	6	5	5	6	7	7	4	3	6	7	7	2	3	1.6	5.16667	4.66667	5.83333	5	7	5.22222
1	1	2	1	1	1	6	6	3	3	6	6	4	4	4	4	5	5	6	6	6	1	6	7	4	1	1	1	6	6	1	3	1.2	5	4.33333	5.33333	1.75	6	4.88889
1	6	7	5	5	5	4	3	7	3	7	7	7	7	6	7	7	7	7	7	7	6	7	7	7	7	2	7	7	7	1	3	5.6	5.16667	6.83333	6.83333	5.75	7	6.27778
2	3	3	1	1	1	5	5	5	5	5	5	4	4	4	4	5	5	7	5	6	5	6	6	7	4	3	2	6	6	1	2	1.8	5	4.33333	5.83333	4	6	5.05556
1	5	7	3	3	3	7	7	7	7	7	7	4	4	4	4	5	5	6	6	6	5	6	7	7	7	5	3	7	7	2	5	4.2	7	4.33333	6	5.5	7	5.77778
1	2	4	1	1	1	7	7	7	7	7	7	5	4	4	4	4	4	7	5	4	2	7	7	3	3	2	1	6	6	2	4	1.8	7	4.16667	5.33333	2.25	6	5.5
3	5	4	4	4	3	3	3	5	3	3	3	2	2	3	3	3	3	5	6	6	5	6	6	4	2	6	1	6	6	1	4	4	3.33333	2.66667	5.66667	3.25	6	3.88889
2	1	2	1	1	1	2	2	3	2	2	2	3	3	2	2	3	3	6	6	5	4	5	5	4	4	6	2	6	7	1	3	1.2	2.16667	2.66667	5.16667	4	6.5	3.33333
2	1	1	1	1	1	5	5	3	4	4	2	4	4	4	4	3	3	7	6	5	4	4	4	7	3	7	4	7	7	2	7	1	3.83333	3.66667	5	5.25	7	4.16667
1	5	4	3	3	2	5	5	5	5	5	5	6	6	6	6	6	6	7	7	7	6	7	7	7	5	7	5	7	7	2	4	3.4	5	6	6.83333	6	7	5.94444
1	4	5	3	3	4	5	4	6	4	4	3	5	4	4	4	3	3	7	7	6	5	7	6	6	5	7	2	7	7	2	7	3.8	4.33333	3.83333	6.33333	5	7	4.83333
2	2	4	1	1	1	3	5	3	4	3	3	6	5	5	5	5	5	6	6	6	6	6	6	7	5	5	4	6	6	2	3	1.8	3.5	5.16667	6	5.25	6	4.88889
1	2	4	1	1	1	5	3	2	2	4	5	1	3	2	2	4	4	6	6	6	6	6	6	7	5	5	4	6	6	2	4	1.8	3.5	2.66667	6	5.25	6	4.05556
1	4	3	2	2	1	2	2	2	2	2	2	3	3	3	5	5	2	5	5	4	3	5	4	7	3	6	1	7	7	2	4	2.4	2	3.5	4.33333	4.25	7	3.27778
3	4	3	3	3	3	2	2	2	2	2	2	5	5	5	5	5	4	3	5	6	6	6	6	7	5	7	4	7	7	2	4	3.2	2	4.83333	5.33333	5.75	7	4.05556
2	5	6	5	6	5	6	6	7	7	7	5	6	6	6	6	5	5	7	7	7	6	7	6	7	7	7	7	7	7	1	6	5.4	6.33333	5.66667	6.66667	7	7	6.22222
2	6	6	4	4	4	5	5	5	7	7	6	7	6	7	7	7	7	7	7	7	7	7	7	7	7	7	7	7	7	2	6	4.8	5.83333	6.83333	7	7	7	6.55556
2	5	5	4	3	3	6	6	5	7	7	6	6	6	6	6	6	6	7	7	7	7	7	7	7	5	7	5	7	7	2	6	4	6.16667	6	7	6	7	6.38889
1	5	6	3	3	3	6	6	1	6	6	6	5	6	5	5	4	4	7	7	7	7	7	7	7	5	7	7	7	6	1	5	4	5.16667	4.83333	7	6.5	6.5	5.66667
1	4	5	4	4	4	5	5	1	5	5	5	5	4	5	5	4	4	7	7	6	6	7	7	5	3	5	1	6	6	1	4	4.2	4.33333	4.5	6.66667	3.5	6	5.16667
2	7	2	2	1	1	7	7	7	7	7	7	4	4	4	4	4	5	5	6	5	7	7	4	7	6	6	2	7	7	1	3	2.6	7	4.16667	5.66667	5.25	7	5.61111
3	6	7	6	6	6	6	6	6	6	6	6	5	5	5	5	5	5	7	7	7	7	7	7	7	7	7	7	7	7	1	3	6.2	6	5	7	7	7	6
2	7	7	7	7	1	5	5	1	5	5	3	1	1	1	1	1	1	7	7	7	5	7	7	7	7	7	7	7	7	2	4	5.8	4	1	6.66667	7	7	3.88889
2	5	5	5	5	4	5	5	1	7	7	1	1	1	1	1	1	1	7	7	5	5	7	7	7	5	7	7	7	7	2	7	4.8	4.33333	1	6.33333	6.5	7	3.88889
2	5	5	5	5	3	2	2	1	2	2	2	2	2	2	2	2	2	6	6	5	4	7	7	6	4	4	1	7	7	2	5	4.6	1.83333	2	5.83333	3.75	7	3.22222
2	4	4	4	4	4	1	1	1	1	1	1	1	2	1	1	1	1	4	5	4	3	7	7	7	7	7	7	7	7	2	4	4	1	1.16667	5	7	7	2.38889
1	3	3	3	3	3	6	5	5	6	5	5	5	5	5	5	6	6	5	6	4	6	6	6	4	1	2	1	7	7	1	4	3	5.33333	5.33333	5.5	2	7	5.38889
3	6	6	7	6	7	6	6	7	6	7	7	4	4	4	4	5	5	6	6	6	7	5	6	6	5	6	5	7	7	1	2	6.4	6.5	4.33333	6	5.5	7	5.61111
1	4	4	4	4	1	3	3	3	3	3	3	3	3	3	3	3	3	4	4	5	5	5	5	3	1	3	1	7	7	1	3	3.4	3	3	4.66667	2	7	3.55556
1	3	3	3	3	3	4	4	4	4	4	4	4	4	4	4	4	4	5	5	5	5	5	5	4	1	2	1	7	7	2	4	3	4	4	5	2	7	4.33333
3	1	1	1	1	1	5	5	5	5	5	5	4	4	5	5	5	5	6	6	6	6	6	6	3	1	4	1	7	7	2	2	1	5	4.66667	6	2.25	7	5.22222
2	5	6	4	1	1	5	6	5	6	6	5	6	5	5	5	5	5	6	6	6	5	5	5	6	4	5	3	7	7	1	4	3.4	5.5	5.16667	5.5	4.5	7	5.38889
1	3	3	3	3	2	7	6	6	7	6	7	7	6	6	6	6	6	6	6	6	5	5	5	4	4	4	4	7	7	1	4	2.8	6.5	6.16667	5.5	4	7	6.05556
2	5	4	4	3	4	3	3	3	3	3	2	3	2	2	2	3	3	2	4	4	4	3	3	5	4	4	4	5	6	2	5	4	2.83333	2.5	3.33333	4.25	5.5	2.88889
3	5	5	4	4	4	4	4	4	4	4	4	4	4	4	3	3	4	5	5	5	4	5	5	5	6	4	2	4	5	1	3	4.4	4	3.66667	4.83333	4.25	4.5	4.16667
3	6	6	6	5	5	4	4	5	4	4	4	5	5	4	5	5	6	6	6	6	7	6	6	5	6	5	6	7	7	2	3	5.6	4.16667	5	6.16667	5.5	7	5.11111
2	5	5	2	2	2	4	4	4	4	4	4	4	4	4	4	6	4	6	6	6	5	6	5	6	5	6	6	7	6	2	5	3.2	4	4.33333	5.66667	5.75	6.5	4.66667
1	1	4	1	1	1	3	3	3	3	3	3	3	3	3	3	4	3	5	5	5	4	5	5	5	4	4	4	7	7	2	4	1.6	3	3.16667	4.83333	4.25	7	3.66667
2	5	5	1	1	1	5	5	5	5	5	5	4	4	4	4	5	5	6	6	6	5	5	6	5	4	4	4	6	6	2	5	2.6	5	4.33333	5.66667	4.25	6	5
2	4	5	3	3	2	4	4	4	4	4	4	4	4	4	2	2	2	4	5	5	4	4	4	7	7	7	7	7	5	1	6	3.4	4	3	4.33333	7	6	3.77778
2	6	6	5	6	5	5	4	6	5	5	5	5	5	5	6	6	5	7	6	7	7	7	7	6	7	6	6	7	7	2	5	5.6	5	5.33333	6.83333	6.25	7	5.72222
3	5	5	4	4	4	5	3	5	6	4	4	5	4	4	6	6	6	5	5	5	6	5	6	6	6	4	3	6	6	1	4	4.4	4.5	5.16667	5.33333	4.75	6	5
3	7	7	7	7	7	4	4	4	4	4	4	4	4	4	4	4	4	6	6	6	7	7	7	6	6	6	6	7	7	2	2	7	4	4	6.5	6	7	4.83333
2	6	6	4	4	6	5	5	5	5	5	5	5	5	5	5	7	5	6	6	6	7	7	7	7	7	3	7	7	7	2	5	5.2	5	5.33333	6.5	6	7	5.61111
1	3	3	3	2	2	4	3	5	4	4	4	5	6	6	5	4	5	3	5	6	5	6	6	7	4	3	5	5	6	1	4	2.6	4	5.16667	5.16667	4.75	5.5	4.77778
3	7	7	7	6	6	5	5	6	5	5	5	5	5	6	6	7	6	7	7	7	7	7	7	7	7	5	6	7	7	2	2	6.6	5.16667	5.83333	7	6.25	7	6
2	3	5	1	1	1	1	2	4	1	2	3	1	2	2	1	5	5	5	4	3	4	6	6	6	1	5	3	7	7	2	6	2.2	2.16667	2.66667	4.66667	3.75	7	3.16667
3	6	6	4	4	4	3	3	4	4	3	3	3	3	3	3	3	3	5	5	5	5	5	5	6	4	5	1	6	5	2	2	4.8	3.33333	3	5	4	5.5	3.77778
3	5	5	2	2	2	1	1	5	2	5	5	4	4	5	5	5	5	6	6	6	6	6	6	7	7	7	7	7	6	2	6	3.2	3.16667	4.66667	6	7	6.5	4.61111
1	1	1	1	1	1	1	1	3	1	1	1	1	1	1	1	1	1	5	5	6	5	7	7	5	2	5	4	7	6	1	4	1	1.33333	1	5.83333	4	6.5	2.72222
2	2	3	1	1	1	2	1	4	2	1	4	1	2	2	2	5	4	6	5	5	5	6	6	6	5	6	3	7	6	2	5	1.6	2.33333	2.66667	5.5	5	6.5	3.5
2	5	7	2	6	4	2	2	6	2	3	5	2	3	4	3	4	5	7	7	7	7	7	7	7	7	7	7	7	7	1	3	4.8	3.33333	3.5	7	7	7	4.61111
2	4	6	1	1	1	3	3	6	3	3	6	3	3	3	3	3	6	6	6	5	6	7	7	7	7	7	7	7	7	1	5	2.6	4	3.5	6.16667	7	7	4.55556
2	1	2	1	1	1	5	5	2	1	2	5	1	2	2	1	5	3	5	3	1	3	5	5	4	2	3	1	7	7	1	6	1.2	3.33333	2.33333	3.66667	2.5	7	3.11111
1	5	6	4	5	4	7	7	6	5	7	5	7	7	7	7	7	7	5	7	7	7	5	7	6	3	1	2	7	5	1	3	4.8	6.16667	7	6.33333	3	6	6.5
2	5	7	1	1	1	5	5	5	5	5	2	4	6	4	4	5	5	6	6	5	5	6	6	7	5	7	7	7	7	2	3	3	4.5	4.66667	5.66667	6.5	7	4.94444
2	5	5	3	5	4	6	6	6	6	7	7	6	6	6	5	5	5	4	5	5	3	7	7	3	3	3	3	7	6	1	2	4.4	6.33333	5.5	5.16667	3	6.5	5.66667
2	4	5	1	1	2	2	2	2	2	4	4	4	4	3	3	3	3	7	4	5	5	6	7	4	3	5	4	5	7	1	4	2.6	2.66667	3.33333	5.66667	4	6	3.88889
3	7	7	5	4	4	7	7	7	7	7	7	7	7	6	6	5	6	4	4	7	7	7	7	5	7	7	7	7	7	1	2	5.4	7	6.16667	6	6.5	7	6.38889
1	1	1	1	1	1	1	1	1	2	1	2	1	2	2	1	2	4	5	3	2	3	5	5	2	2	1	4	7	7	2	3	1	1.33333	2	3.83333	2.25	7	2.38889
1	4	5	1	3	2	3	1	4	4	4	6	1	4	4	2	6	7	7	5	5	6	7	7	7	7	7	7	7	5	2	4	3	3.66667	4	6.16667	7	6	4.61111
1	1	1	1	1	1	1	1	1	2	1	1	1	1	1	1	1	1	3	4	3	1	1	7	3	1	1	4	6	6	2	8	1	1.16667	1	3.16667	2.25	6	1.77778
1	2	4	1	1	1	7	7	7	7	7	7	4	4	4	4	5	5	7	7	5	3	7	7	3	3	1	1	6	6	1	3	1.8	7	4.33333	6	2	6	5.77778
1	2	4	1	1	1	7	7	6	6	7	6	5	5	4	4	3	3	7	5	4	2	7	7	5	6	4	2	6	6	2	8	1.8	6.5	4	5.33333	4.25	6	5.27778
1	2	4	2	2	1	7	7	7	7	7	7	2	2	2	2	2	2	7	5	5	4	7	7	5	5	2	1	6	6	2	3	2.2	7	2	5.83333	3.25	6	4.94444
2	5	6	4	4	3	6	5	5	4	3	3	4	4	5	4	6	6	4	6	5	5	6	4	7	7	6	6	5	6	1	8	4.4	4.33333	4.83333	5	6.5	5.5	4.72222
1	3	3	3	2	4	5	5	6	7	7	7	3	3	3	3	3	3	7	5	4	4	7	7	7	3	6	5	6	6	2	3	3	6.16667	3	5.66667	5.25	6	4.94444
2	4	3	3	2	4	3	3	3	2	3	2	4	4	3	3	4	2	6	6	5	3	6	7	6	4	1	7	5	5	2	2	3.2	2.66667	3.33333	5.5	4.5	5	3.83333
1	2	2	1	2	1	2	2	2	2	1	1	2	1	2	1	2	2	2	2	2	3	2	2	7	3	3	2	1	2	1	7	1.6	1.66667	1.66667	2.16667	3.75	1.5	1.83333
3	7	7	6	4	3	5	5	7	5	6	6	5	5	5	6	7	5	6	7	5	6	6	6	5	5	3	7	7	7	2	2	5.4	5.66667	5.5	6	5	7	5.72222
3	6	7	5	5	4	5	5	5	7	7	4	7	5	5	5	5	5	7	7	7	7	7	7	7	7	7	7	7	7	1	2	5.4	5.5	5.33333	7	7	7	5.94444
3	6	5	5	5	6	6	6	2	5	6	2	7	4	4	4	4	4	7	7	7	7	7	7	7	7	7	7	7	7	2	5	5.4	4.5	4.5	7	7	7	5.33333
3	4	5	3	3	3	5	5	3	6	6	4	6	4	4	4	4	4	7	7	5	5	7	7	7	7	7	6	6	6	2	1	3.6	4.83333	4.33333	6.33333	6.75	6	5.16667
2	6	7	5	4	3	7	7	5	7	7	7	7	5	5	5	5	5	7	7	7	7	7	7	7	7	7	7	7	7	1	7	5	6.66667	5.33333	7	7	7	6.33333
2	6	7	3	3	3	6	6	6	6	6	6	6	6	5	5	5	5	6	7	6	6	6	6	7	7	7	7	7	7	2	6	4.4	6	5.33333	6.16667	7	7	5.83333
2	5	7	4	1	1	5	5	3	7	7	4	4	4	4	4	4	4	7	7	4	6	7	7	7	5	7	7	7	7	1	4	3.6	5.16667	4	6.33333	6.5	7	5.16667
2	5	7	3	3	3	5	5	2	7	7	5	5	5	5	5	5	5	7	7	7	7	7	7	7	7	7	7	6	6	1	4	4.2	5.16667	5	7	7	6	5.72222
3	6	7	3	3	1	5	5	4	7	7	7	7	6	6	6	6	6	7	7	7	7	7	7	7	7	7	7	7	7	1	5	4	5.83333	6.16667	7	7	7	6.33333
3	5	7	4	4	4	7	7	7	7	7	7	7	7	7	7	7	7	7	7	7	7	7	7	7	7	7	7	7	7	1	3	4.8	7	7	7	7	7	7
3	7	7	6	6	6	5	5	4	5	5	5	7	7	7	7	7	7	7	7	7	7	7	7	7	7	7	7	7	7	2	3	6.4	4.83333	7	7	7	7	6.27778
3	5	5	3	5	5	6	5	4	5	5	4	6	6	5	6	5	6	7	7	4	4	6	5	7	7	7	7	7	7	1	4	4.6	4.83333	5.66667	5.5	7	7	5.33333
1	2	2	1	1	1	4	4	4	4	4	4	4	4	4	4	3	4	3	3	3	4	3	4	6	6	1	3	6	7	2	4	1.4	4	3.83333	3.33333	4	6.5	3.72222
3	5	7	3	3	3	5	5	3	7	5	5	5	5	5	6	6	6	7	7	7	7	7	7	7	7	7	7	7	7	2	3	4.2	5	5.5	7	7	7	5.83333
3	7	7	5	5	5	7	7	7	6	6	7	7	4	7	7	7	7	6	7	7	7	7	7	7	7	7	7	7	7	2	1	5.8	6.66667	6.5	6.83333	7	7	6.66667
3	5	6	4	5	6	4	4	4	4	4	4	4	4	4	4	4	4	5	4	4	6	7	6	5	6	6	5	7	7	2	2	5.2	4	4	5.33333	5.5	7	4.44444
3	5	6	3	4	5	7	7	6	6	7	7	7	7	7	7	7	7	7	7	7	7	7	7	7	7	7	7	4	7	1	2	4.6	6.66667	7	7	7	5.5	6.88889
2	5	5	3	4	6	7	7	7	7	7	7	7	7	7	7	7	7	7	7	7	7	7	7	7	5	6	6	7	7	2	2	4.6	7	7	7	6	7	7
2	3	4	2	4	5	7	7	6	6	5	7	7	6	6	5	7	6	7	6	7	5	6	7	4	4	5	4	5	7	1	3	3.6	6.33333	6.16667	6.33333	4.25	6	6.27778
2	4	3	2	4	3	7	6	6	6	6	6	6	6	6	6	6	6	5	5	6	5	6	6	6	3	3	1	6	6	1	4	3.2	6.16667	6	5.5	3.25	6	5.88889
2	2	3	1	1	1	7	7	7	7	7	7	7	7	7	7	6	7	5	5	4	5	5	3	3	2	2	1	5	4	2	4	1.6	7	6.83333	4.5	2	4.5	6.11111
1	1	1	1	1	1	7	7	7	7	7	7	7	7	7	7	7	7	6	6	7	6	5	5	6	6	5	6	6	7	2	5	1	7	7	5.83333	5.75	6.5	6.61111
2	3	5	1	1	1	4	5	5	4	5	5	5	5	4	4	4	4	6	6	6	5	6	7	5	2	2	1	6	4	2	8	2.2	4.66667	4.33333	6	2.5	5	5
1	4	6	1	1	1	2	2	2	7	7	4	7	5	5	5	5	5	7	7	7	7	7	7	7	7	7	7	7	7	2	5	2.6	4	5.33333	7	7	7	5.44444
1	6	7	1	1	1	4	4	2	4	4	4	5	5	5	5	5	5	7	7	4	4	6	6	7	7	7	7	7	7	1	3	3.2	3.66667	5	5.66667	7	7	4.77778
1	6	7	2	2	2	4	4	4	4	4	4	4	4	4	4	4	4	7	6	5	5	5	5	7	7	7	7	7	7	1	3	3.8	4	4	5.5	7	7	4.5
3	6	7	1	1	1	6	6	6	6	6	6	7	7	7	7	5	5	7	7	6	6	6	6	7	7	7	7	7	7	2	5	3.2	6	6.33333	6.33333	7	7	6.22222
3	6	7	4	4	1	5	6	6	5	6	6	7	7	7	7	7	7	7	7	7	7	7	7	6	6	6	6	7	7	1	5	4.4	5.66667	7	7	6	7	6.55556
3	5	5	3	4	4	4	4	4	4	6	4	4	4	4	5	5	5	6	5	5	6	7	5	7	7	4	6	7	7	2	3	4.2	4.33333	4.5	5.66667	6	7	4.83333
2	5	6	1	1	1	5	5	1	5	7	5	6	6	6	6	6	6	7	7	6	5	7	7	7	5	7	7	7	7	2	2	2.8	4.66667	6	6.5	6.5	7	5.72222
1	4	6	4	3	3	5	5	5	5	5	5	4	3	3	3	3	3	7	7	7	7	7	7	7	7	7	7	7	7	2	4	4	5	3.16667	7	7	7	5.05556
1	5	6	4	4	4	5	5	4	5	5	5	5	5	5	5	5	5	7	7	6	6	7	7	6	6	6	6	7	7	1	4	4.6	4.83333	5	6.66667	6	7	5.5
1	4	6	1	1	1	6	6	6	6	6	6	6	5	5	5	5	5	6	6	6	6	6	6	7	7	7	7	7	7	2	5	2.6	6	5.16667	6	7	7	5.72222
2	5	4	2	2	2	6	6	6	6	6	6	6	6	6	6	6	6	7	7	6	5	7	7	7	7	7	7	7	7	2	5	3	6	6	6.5	7	7	6.16667
1	4	4	5	4	3	5	5	5	5	5	5	5	4	5	5	6	5	6	5	6	5	5	4	7	5	2	5	5	5	2	5	4	5	5	5.16667	4.75	5	5.05556
2	7	7	7	7	7	4	4	4	4	4	4	4	4	4	4	4	4	6	6	6	6	6	7	7	7	7	7	7	7	1	6	7	4	4	6.16667	7	7	4.72222
2	5	6	1	1	1	5	5	1	7	7	6	7	6	6	6	6	6	7	7	7	7	7	7	7	5	7	6	7	7	1	2	2.8	5.16667	6.16667	7	6.25	7	6.11111
3	6	7	4	4	4	7	7	7	7	7	7	6	6	6	6	5	5	7	7	7	7	7	7	6	6	6	6	7	7	1	3	5	7	5.66667	7	6	7	6.55556
2	5	5	5	5	5	7	7	7	7	7	7	6	6	6	6	6	6	7	7	7	7	7	7	7	7	7	6	7	7	2	5	5	7	6	7	6.75	7	6.66667
2	5	5	5	4	4	5	5	5	6	6	6	6	4	4	4	4	4	7	7	6	6	6	6	7	7	7	7	7	7	2	6	4.6	5.5	4.33333	6.33333	7	7	5.38889
3	7	7	7	4	4	6	6	6	6	6	6	5	5	5	5	5	4	7	7	7	7	7	7	7	6	7	7	7	7	2	2	5.8	6	4.83333	7	6.75	7	5.94444
2	5	7	4	4	4	5	5	5	5	5	5	6	6	6	6	6	6	7	7	7	7	7	7	7	7	7	7	7	7	1	5	4.8	5	6	7	7	7	6
3	7	7	6	6	6	6	5	5	5	5	5	7	6	6	6	6	6	7	7	7	7	7	7	7	7	7	7	7	7	2	5	6.4	5.16667	6.16667	7	7	7	6.11111
3	6	5	5	5	5	6	6	6	6	6	6	7	6	6	6	5	7	7	7	7	7	7	7	7	7	7	7	7	7	1	2	5.2	6	6.16667	7	7	7	6.38889
3	7	7	6	6	6	3	3	3	3	3	3	3	3	3	3	3	3	7	7	7	7	7	7	7	7	7	7	7	7	2	3	6.4	3	3	7	7	7	4.33333
2	6	6	4	6	5	5	6	6	5	7	5	6	7	7	5	6	7	6	7	7	6	6	6	7	7	7	5	7	7	2	3	5.4	5.66667	6.33333	6.33333	6.5	7	6.11111
3	1	5	1	1	1	5	5	5	5	1	3	1	4	2	2	5	6	7	5	3	6	7	7	7	1	7	1	7	7	2	4	1.8	4	3.33333	5.83333	4	7	4.38889
3	4	6	1	1	1	1	1	4	3	2	5	1	4	5	3	3	3	6	5	4	5	6	6	6	2	7	4	7	7	2	4	2.6	2.66667	3.16667	5.33333	4.75	7	3.72222
1	5	6	1	2	1	2	1	4	2	2	2	1	2	2	2	2	2	6	6	6	6	6	6	7	7	7	7	7	7	1	3	3	2.16667	1.83333	6	7	7	3.33333
1	1	2	1	1	1	1	1	1	1	1	1	1	1	1	1	1	5	6	1	1	3	7	7	2	1	2	2	7	7	2	3	1.2	1	1.66667	4.16667	1.75	7	2.27778
1	1	4	1	1	1	2	2	2	2	2	3	1	2	3	2	5	7	7	5	7	4	7	7	7	5	7	4	7	6	1	6	1.6	2.16667	3.33333	6.16667	5.75	6.5	3.88889
2	1	2	1	1	1	2	1	3	2	1	2	1	2	2	1	5	5	7	2	3	5	7	7	6	5	5	2	7	7	2	4	1.2	1.83333	2.66667	5.16667	4.5	7	3.22222
3	7	7	3	7	5	7	6	7	7	6	7	7	7	7	7	7	7	7	7	7	7	7	7	7	7	7	7	7	5	2	2	5.8	6.66667	7	7	7	6	6.88889
2	1	4	1	1	2	1	1	4	2	5	5	1	4	2	1	5	5	5	2	2	3	7	7	4	2	4	7	7	6	2	4	1.8	3	3	4.33333	4.25	6.5	3.44444
2	3	4	1	1	3	7	7	7	7	7	7	7	7	7	7	7	7	7	7	7	7	7	7	7	7	7	7	7	5	2	2	2.4	7	7	7	7	6	7
3	4	5	1	1	2	5	5	4	2	1	3	4	4	2	1	5	5	7	4	3	3	7	7	7	5	7	1	7	6	1	5	2.6	3.33333	3.5	5.16667	5	6.5	4
3	5	7	1	1	3	3	3	3	3	3	3	3	3	3	3	3	5	7	5	6	6	7	7	7	7	7	7	7	7	1	5	3.4	3	3.33333	6.33333	7	7	4.22222
3	5	5	1	5	5	3	3	3	3	3	4	3	3	3	3	3	6	7	5	5	6	7	7	7	7	7	7	7	7	1	5	4.2	3.16667	3.5	6.16667	7	7	4.27778
2	7	7	7	7	7	5	5	7	5	5	6	4	4	4	4	4	6	7	7	7	7	7	7	7	7	7	6	7	7	2	5	7	5.5	4.33333	7	6.75	7	5.61111
2	4	6	1	4	4	2	2	2	2	2	5	1	2	2	2	5	5	7	5	5	5	7	7	7	6	6	5	7	7	1	4	3.8	2.5	2.83333	6	6	7	3.77778
3	7	7	7	7	7	7	7	7	7	7	7	7	7	7	7	7	7	7	7	7	7	7	7	7	7	7	7	7	7	1	2	7	7	7	7	7	7	7
2	1	5	1	1	1	2	2	2	2	3	5	2	2	2	2	5	5	7	5	5	5	7	7	7	4	4	1	7	7	1	3	1.8	2.66667	3	6	4	7	3.88889
3	5	6	1	5	1	4	4	4	4	4	4	4	4	4	4	4	5	7	5	6	6	7	7	7	7	7	7	7	6	1	2	3.6	4	4.16667	6.33333	7	6.5	4.83333
3	5	5	1	5	5	5	5	5	5	5	5	5	5	5	5	5	7	7	7	7	7	7	7	7	7	7	7	7	7	1	4	4.2	5	5.33333	7	7	7	5.77778
3	7	7	4	6	6	7	7	7	7	7	7	7	7	7	7	7	7	7	7	7	7	7	7	7	7	7	7	7	7	2	4	6	7	7	7	7	7	7
3	5	6	1	2	2	4	3	5	4	4	6	3	4	4	4	4	5	7	5	5	6	7	7	7	7	7	7	7	6	2	2	3.2	4.33333	4	6.16667	7	6.5	4.83333
3	1	4	1	1	1	1	1	1	1	1	3	1	2	3	1	2	3	7	2	2	2	7	7	4	1	1	1	7	7	1	2	1.6	1.33333	2	4.5	1.75	7	2.61111
1	1	4	1	1	1	4	5	4	4	7	7	3	3	4	4	4	2	7	7	4	4	6	6	7	5	3	2	6	6	1	2	1.6	5.16667	3.33333	5.66667	4.25	6	4.72222
1	2	3	1	1	1	7	7	7	7	7	7	4	4	4	3	3	3	7	6	5	6	7	7	6	5	3	2	7	7	2	6	1.6	7	3.5	6.33333	4	7	5.61111
3	4	4	1	1	1	4	4	4	4	6	6	6	6	7	7	7	6	7	5	4	4	7	7	6	6	3	3	7	7	2	8	2.2	4.66667	6.5	5.66667	4.5	7	5.61111
1	3	3	1	1	1	4	4	4	4	4	4	4	4	6	6	6	6	5	7	4	4	7	7	7	4	4	4	5	5	2	4	1.8	4	5.33333	5.66667	4.75	5	5
1	2	1	1	1	1	4	4	4	4	4	4	1	1	1	1	1	1	7	2	2	2	7	7	3	1	2	1	5	5	1	2	1.2	4	1	4.5	1.75	5	3.16667
1	2	1	1	1	1	5	5	5	5	5	5	1	1	1	1	1	1	7	7	6	6	6	6	7	2	5	3	6	6	2	7	1.2	5	1	6.33333	4.25	6	4.11111
1	1	1	1	1	1	1	1	1	2	1	2	4	1	1	1	2	1	2	1	3	2	1	1	1	1	1	1	7	7	1	4	1	1.33333	1.66667	1.66667	1	7	1.55556
1	2	3	1	1	2	1	1	1	1	1	1	1	2	2	3	3	3	2	2	2	2	2	2	2	2	2	2	4	5	2	6	1.8	1	2.33333	2	2	4.5	1.77778
1	1	3	1	1	1	1	1	1	1	1	1	1	1	1	1	1	1	5	5	5	6	5	5	1	1	1	1	6	7	1	6	1.4	1	1	5.16667	1	6.5	2.38889
3	7	7	7	7	7	7	7	7	7	7	7	7	7	7	7	7	7	7	7	7	7	7	7	7	7	7	7	7	7	1	2	7	7	7	7	7	7	7
2	1	1	1	1	1	7	7	7	7	7	7	1	1	1	1	1	1	7	5	1	1	7	7	4	4	2	1	7	7	1	2	1	7	1	4.66667	2.75	7	4.22222
2	3	7	3	1	1	7	7	7	7	7	7	4	4	4	3	3	2	7	7	7	5	7	7	7	7	4	3	6	6	1	8	3	7	3.33333	6.66667	5.25	6	5.66667
2	2	4	1	1	1	7	7	7	7	7	7	4	4	4	4	3	3	7	6	5	4	7	7	7	7	3	3	7	7	2	8	1.8	7	3.66667	6	5	7	5.55556
3	3	3	2	2	2	2	3	1	2	3	1	2	3	1	2	3	1	4	4	1	4	5	3	4	3	4	2	7	7	2	8	2.4	2	2	3.5	3.25	7	2.5
3	4	3	3	2	4	3	3	3	2	3	2	4	4	3	3	4	2	6	6	5	3	6	7	6	4	1	7	5	5	2	8	3.2	2.66667	3.33333	5.5	4.5	5	3.83333
3	2	2	1	2	1	2	2	2	2	1	1	2	1	2	1	2	2	2	2	2	3	2	2	7	3	3	2	7	7	1	8	1.6	1.66667	1.66667	2.16667	3.75	7	1.83333
3	4	3	3	2	4	4	4	4	3	4	3	5	5	4	4	5	3	7	7	6	4	7	7	6	4	1	7	5	5	2	8	3.2	3.66667	4.33333	6.33333	4.5	5	4.77778
1	3	3	2	1	1	3	5	5	3	5	3	2	3	4	4	2	2	3	3	3	5	5	5	5	5	4	4	7	7	2	5	2	4	2.83333	4	4.5	7	3.61111
3	6	7	5	5	5	5	5	5	5	5	4	4	4	4	4	5	5	6	6	7	7	6	7	6	7	5	1	7	7	2	5	5.6	4.83333	4.33333	6.5	4.75	7	5.22222
2	4	4	1	2	2	5	5	5	3	5	5	4	4	4	4	5	5	5	3	3	3	3	3	4	2	4	5	5	6	1	4	2.6	4.66667	4.33333	3.33333	3.75	5.5	4.11111
2	5	5	5	5	5	7	5	7	6	7	6	4	5	5	5	5	3	7	7	7	7	7	7	7	7	7	7	7	7	2	3	5	6.33333	4.5	7	7	7	5.94444
3	7	7	6	6	6	7	7	7	7	7	7	7	6	6	6	6	6	7	7	7	7	6	6	7	7	7	7	7	6	2	2	6.4	7	6.16667	6.66667	7	6.5	6.61111
3	6	6	5	6	2	6	5	5	5	5	3	4	4	4	4	6	5	7	7	7	7	7	7	5	7	7	7	7	7	1	1	5	4.83333	4.5	7	6.5	7	5.44444
2	6	6	5	5	6	5	7	7	7	7	7	7	7	7	7	7	7	7	7	7	7	7	7	7	7	7	7	7	7	2	2	5.6	6.66667	7	7	7	7	6.88889
2	7	7	5	6	5	5	5	5	5	5	6	6	6	6	6	6	6	7	7	7	6	5	7	5	6	6	4	7	7	2	6	6	5.16667	6	6.5	5.25	7	5.88889
2	3	4	2	3	1	3	3	2	2	5	3	2	4	3	2	5	2	6	6	5	5	6	6	2	2	2	3	7	7	2	6	2.6	3	3	5.66667	2.25	7	3.88889
3	6	6	4	6	2	1	1	1	3	4	6	1	1	1	1	1	1	5	6	6	6	7	6	7	6	7	7	6	7	2	5	4.8	2.66667	1	6	6.75	6.5	3.22222
3	7	7	3	5	7	3	3	3	4	1	2	3	3	3	3	3	3	5	6	6	6	6	6	7	6	7	7	7	7	2	4	5.8	2.66667	3	5.83333	6.75	7	3.83333
3	7	7	7	7	5	4	4	4	4	4	4	4	4	2	2	2	2	4	4	6	6	4	4	7	7	7	7	7	7	2	1	6.6	4	2.66667	4.66667	7	7	3.77778
3	7	7	7	7	7	4	4	4	4	7	7	4	4	4	4	7	4	4	4	7	7	4	7	7	7	7	7	5	7	2	2	7	5	4.5	5.5	7	6	5
3	7	7	7	7	7	7	7	7	7	7	7	7	6	6	6	5	5	5	5	5	3	3	4	7	7	5	5	7	6	2	4	7	7	5.83333	4.16667	6	6.5	5.66667
3	7	7	4	5	5	7	6	6	6	6	6	5	5	5	5	7	7	7	7	7	6	7	7	5	6	7	7	7	7	2	6	5.6	6.16667	5.66667	6.83333	6.25	7	6.22222
3	7	7	6	7	7	7	7	6	5	6	7	7	7	3	6	7	5	7	6	6	7	6	7	6	7	6	7	6	7	1	3	6.8	6.33333	5.83333	6.5	6.5	6.5	6.22222
2	4	4	7	6	6	4	1	1	1	1	1	1	1	1	1	1	1	1	1	1	5	5	5	1	6	6	6	4	7	2	2	5.4	1.5	1	3	4.75	5.5	1.83333
3	1	2	1	1	1	4	4	4	4	4	4	4	4	1	1	1	1	4	4	1	4	4	2	7	1	7	7	6	6	2	2	1.2	4	2	3.16667	5.5	6	3.05556
2	7	7	5	5	5	7	1	7	7	7	7	7	7	7	7	7	7	7	5	7	7	7	7	7	7	7	7	7	7	2	3	5.8	6	7	6.66667	7	7	6.55556
1	6	6	3	3	4	6	4	5	5	4	5	3	4	2	3	3	4	6	5	6	4	6	5	6	5	4	6	6	6	1	4	4.4	4.83333	3.16667	5.33333	5.25	6	4.44444
2	6	6	1	4	4	1	1	1	1	4	4	4	4	4	4	4	4	5	6	6	6	4	7	7	6	7	6	7	7	2	4	4.2	2	4	5.66667	6.5	7	3.88889
2	5	5	5	4	4	5	6	6	5	6	4	5	6	4	4	5	6	6	5	6	6	7	7	5	5	6	5	5	7	1	2	4.6	5.33333	5	6.16667	5.25	6	5.5
2	5	5	5	5	5	6	6	6	6	6	6	5	5	5	5	5	5	6	6	6	6	6	6	5	5	5	5	7	7	2	4	5	6	5	6	5	7	5.66667
3	4	5	3	4	3	1	1	2	1	3	5	4	2	1	1	4	3	4	4	6	6	6	7	5	5	5	6	6	7	2	2	3.8	2.16667	2.5	5.5	5.25	6.5	3.38889
3	5	7	5	5	5	5	1	5	3	3	5	4	4	4	5	6	6	6	7	7	7	7	7	7	7	7	7	7	7	1	5	5.4	3.66667	4.83333	6.83333	7	7	5.11111
